# Supplementary material for: Joint dynamics and efficient initialization techniques for potentials and currents in the P2D battery model
Source: Sci Rep. 2025 May 12;15:16477. doi: 10.1038/s41598-025-99733-y (PMC12069546; doi:10.1038/s41598-025-99733-y)
Supplement: Supplementary file 2 — Supplementary Information 2. [file 41598_2025_99733_MOESM2_ESM.csv]

1	0.039859701
0.999316188152222	0.088061586
0.998188013090247	0.10104783
0.994261729558898	0.10513468
0.974376516514435	0.1056885
0.95449134758453	0.10580309
0.934606036299584	0.10622323
0.914721072952066	0.10681525
0.894835942812796	0.10589857
0.874951036203512	0.1057076
0.855064738674478	0.10580309
0.835179851731261	0.1109594
0.815294830245292	0.10553572
0.79540951665333	0.10490551
0.775524345605893	0.10526836
0.755639151050361	0.11021459
0.73575386297058	0.10524926
0.715868211326258	0.10969897
0.695983132334702	0.10486732
0.676097786899824	0.11023369
0.656213009337136	0.10967986
0.636327781817681	0.10517287
0.616442182904552	0.10780832
0.596557611356865	0.1234682
0.576671499885709	0.14458995
0.556786526685565	0.14919242
0.536900925801014	0.15005182
0.517015893626687	0.14980355
0.497130751310853	0.15054834
0.47724543434367	0.1502046
0.457359263725944	0.1508539
0.437474018618967	0.15070112
0.417588732768443	0.15152231
0.397704185699751	0.15152231
0.377819219014716	0.15198065
0.35793279945764	0.15377581
0.338047937590061	0.15807272
0.318162219524412	0.16676205
0.298277613740261	0.17730384
0.278391852195714	0.18817025
0.258506677485332	0.20682845
0.238621595061254	0.2285613
0.218736859640021	0.2338322
0.198851375558024	0.23499712
0.17896632031357	0.23789994
0.159081161096212	0.27626666
0.139196084894224	0.35829008
0.119310997047419	0.41203022
0.0994258153986582	0.44063815
0.079540685170334	0.52550709
0.0596555435282543	0.71676773
0.0397703036619678	0.81200659
0.0198851723117096	0.85776401
0	0.99956232
