# Supplementary material for: Joint dynamics and efficient initialization techniques for potentials and currents in the P2D battery model
Source: Sci Rep. 2025 May 12;15:16477. doi: 10.1038/s41598-025-99733-y (PMC12069546; doi:10.1038/s41598-025-99733-y)
Supplement: Supplementary file 4 — Supplementary Information 4. [file 41598_2025_99733_MOESM4_ESM.xlsx]

## Sheet: Sheet1 (2)
Parameters	Symbols	Units	Neg. Electrode (n)	Separator (s)	Pos. Electrode (p)
Porosity	ϵsep	-		0.45
Porosity	εn & εp	-	0.305		0.283
Thickness	Ls	µm		1.8e-05
Thickness	Ln & Lp	µm	7.6e-05		6.94e-05
Thickness	Lcc,p & Lcc,n	µm	1e-05		2e-05
Electronic conductivity	σn & σp	S/m	100		0.17
Maximum concentration	csmax,n & csmax,p	mol/m³	37064		48950
Particles radius	rn & rp	µm	6e-06		4e-06
Reaction rate coefficient	kn(xLi) & kp(xLi)	mol/(m2/s)	1e-11		1e-10
Equilibrium potential	Eeq- (xLi) & Eeq+ (xLi)	Volt
Diffusion coefficient of lithium in solid phase	Ds,n(xLi) & Ds,p(xLi)	m2/s
